# Supplementary material for: Clinical Factors Associated with hrCT-Confirmed Interstitial Lung Disease in Rheumatoid Arthritis: A Retrospective Case–Control Study
Source: J Clin Med. 2026 Apr 4;15(7):2735. doi: 10.3390/jcm15072735 (PMC13073618; doi:10.3390/jcm15072735)
Supplement: Supplementary file 1 [file jcm-15-02735-s001.zip]

Archive with 1 entries (1 files):
- jcm-4222212-supplementary.pdf
